# Supplementary material for: First modern human settlement recorded in the Iberian hinterland occurred during Heinrich Stadial 2 within harsh environmental conditions
Source: Sci Rep. 2021 Jul 26;11:15161. doi: 10.1038/s41598-021-94408-w (PMC8313528; doi:10.1038/s41598-021-94408-w)
Supplement: Supplementary file 2 — Supplementary Dataset 2. [file 41598_2021_94408_MOESM2_ESM.xlsx]

## Sheet: AMS datings
Dataset 2 - Archaeological sites plotted in Map B of Figure 1 (38 - 30 ka cal BP)
Number	Site	Level	Lab.Code	C14 age	STD	Age cal BP (95,4%)	Technocomplex	References
17	A Valiña	1	GrA-3014	32600	250	37594-36320	Early Upper Palaeolithic	Ramil Rego and Fernández Rodríguez, 1995
1	Cueva del Conde		Beta-179282	29850	320	35099-33740	Early Upper Palaeolithic	Fernández Rey et al., 2005
1	Cueva del Conde		Beta-179280	31540	400	36839-35165	Early Upper Palaeolithic	Fernández Rey et al., 2005
1	Cueva del Conde	N20C	Beta-217216	32530	440	38631-36064	Aurignacian	Uzquiano et al., 2008
18	La Viña	XI	OxA-X-2290-19	27900	280	32881-31254	Evolved Aurignacian	Wood et al., 2014
18	La Viña	IX	OxA-34929	28360	290	33435-31706	Gravettian	Marín-Arroyo et al., 2018
18	La Viña	X	OxA-32550	28560	300	33736-31883	Gravettian	Marín-Arroyo et al., 2018
18	La Viña	X	OxA-32551	28940	310	34181-32252	Gravettian	Marín-Arroyo et al., 2018
18	La Viña	XI	OxA-19195	30130	170	34946-34235	Evolved AUR	Wood et al., 2014
18	La Viña	XI	OxA-21687	30600	370	35797-34351	Evolved AUR	Wood et al., 2014
18	La Viña	XIII	OxA-21845	30650	360	35834-34398	Evolved AUR	Wood et al., 2014
18	La Viña	XIII	OxA-21705	31160	380	36251-34720	Evolved AUR	Wood et al., 2014
18	La Viña	XII	OxA-21689	31500	400	36812-35105	Evolved AUR	Wood et al., 2014
18	La Viña	XII	OxA-21678	31600	400	36864-35224	Aurignacian	Wood et al., 2014
18	La Viña	XIII	OxA-21845	30650	360	35834-34398	Early Aurignacian	Wood et al., 2014
18	La Viña	XIII	OxA-21705	31160	380	36251-34720	Early Aurignacian	Wood et al., 2014
18	La Viña	XIII	GifA-95463	31860	680	38391-34770	Aurignacian	Fortea, 1999
2	La Güelga	1 (D interior)	Beta-172343	32460	440	38541-35983	Chatelperronian	Menéndez Fernández et al., 2005
3	Sopeña	XI	Beta-171157	32870	530	39130-36295	Early Upper Palaeolithic	Pinto-Llona, 2014
19	Cueto de la Mina	VII	Ua-3587	26470	520	31671-29840	Gravettian	De la Rasilla and Santamaría, 2006
20	Llonín	V	OxA-X-2640-48	28390	350	33668-31688	Gravettian	Marín-Arroyo et al., 2018
4	El Castillo		Beta 298430	25920	140	30440-29938	Gravettian	Bernaldo de Quirós et al., 2012
4	El Castillo		Beta 298431	25520	140	30065-29310	Gravettian	Bernaldo de Quirós et al., 2012
4	El Castillo		Beta 298432	29740	190	34587-33904	Gravettian	Bernaldo de Quirós et al., 2012
4	El Castillo		Beta 298433	29600	180	34485-33775	Gravettian	Bernaldo de Quirós et al., 2012
6	El Ruso	IVb	Beta-12036	27620	180	31872-31193	Evolved Aurignacian	Muñoz Fernández, 1991
6	El Ruso	IVb	OxA-32507	28510	300	33680-31845	Gravettian?	Marín-Arroyo et al., 2018
21	Morín	7//6	SI-954	31740	865	38866-34578	Aurignacian	Maíllo-Fernández et al., 2001
21	Morín	7	SI-955A	27210	1490	35553-28766	Aurignacian	Maíllo-Fernández et al., 2001
21	Morín	8	SI-952A	27335	735	33521-30140	Proto-Aurignacian	Maíllo-Fernández et al., 2001
21	Morín	8	SI-952	27605	540	33315-30856	Proto-Aurignacian	Maíllo-Fernández et al., 2001
21	Morín	8	SI-956	27685	1285	35368-29749	Proto-Aurignacian	Maíllo-Fernández et al., 2001
21	Morín	9	GrA-33891	33430	250-230	39185-37414	Archaic Aurignacian	Maroto et al., 2012
21	Morín	10	SI-951	27777	560	33556-31028	Chatelperronian	Maíllo-Fernández et al., 2001
21	Morín	7	SI-955	28665	840	34700-31189	Aurignacian	Maíllo-Fernández et al., 2001
21	Morín	10	GrA-33823	29380	260	34418-33282	Chatelperronian	Maroto et al., 2012
21	Morín	7	SI-955C	29515	840	35753-31853	Aurignacian	Maíllo-Fernández et al., 2001
22	El Rascaño	VII	BM-1456	27240	950	34102-29925	Early Upper Palaeolithic	Barandiarán y González-Echegaray, 1981
23	Cofresnedo	4..3	GrA-20267	31360	310	36365-35144	Early Upper Palaeolithic	Yravedra, 2013
7	Cobrante	5	GrA-22441	30480	250	35362-34429	Aurignacian	Schmidt et al., 2012
24	El Mirón	128	GX-27113	27580	210	31160-31160	Gravettian	de la Rasilla and Straus, 2004
8	El Cuco	XIII	GrA-32436	30020	160	34741-34176	Early Upper Palaeolithic	Maroto et al., 2012
25	Antoliñako koba	Lmbk sup/Sabk	Beta-215542	26080	200	30840-30015	Gravettian	Aguirre Ruiz de Gopegui, 2012
25	Antoliñako koba	Lmbk sup/Sabk	Beta-230282	26710	180	31175-30685	Gravettian	Aguirre Ruiz de Gopegui, 2012
25	Antoliñako koba	Lmbk sup/Sabk	Beta-251299	26720	180	31181-30692	Gravettian	Aguirre Ruiz de Gopegui, 2012
25	Antoliñako koba	Lmbk sup/Sabk	Beta-251300	27100	190	31580-30988	Gravettian	Aguirre Ruiz de Gopegui, 2012
25	Antoliñako koba	Lmbk sup	GrN-23786	27390	320	32037-31006	Gravettian	Aguirre Ruiz de Gopegui, 2012
25	Antoliñako koba	Lmbk sup/Sabk	Beta-230279	27520	190	32037-31159	Gravettian	Aguirre Ruiz de Gopegui, 2012
25	Antoliñako koba		GrA-23898	29990	230	34940-34058	Aurignacian	Aguirre Ruiz de Gopegui, 2012
25	Antoliñako koba		Beta-251304	30640	240	35477-34526	Aurignacian	Aguirre Ruiz de Gopegui, 2012
26	Bolinkoba	2 inf	Beta-302983	29770	140	34555-34031	Evolved AUR	Iriarte-Chiapusso and Arrizabalaga, 2015
26	Bolinkoba	2 inf	Beta-302984	30780	180	35509-34665	Evolved AUR	Iriarte-Chiapusso and Arrizabalaga, 2015
26	Bolinkoba	2 inf	Beta-426855	30520	190	35318-34521	Evolved AUR	Iriarte-Chiapusso and Arrizabalaga, 2015
9	Lezetxiki	IIIa	OxA-22021	29250	320	34459-32983	Early Upper Palaeolithic	Maroto et al., 2012
9	Lezetxiki	IIIa	OxA-21838	30830	380	36045-34529	Early Upper Palaeolithic	Maroto et al., 2012
10	Labeko Koba	IV	OxA-21768	33600	500	39692-37038	Early Aurignacian	Wood et al., 2014
10	Labeko Koba	IV	OxA-21780	33550	550	39778-36910	Early Aurignacian	Wood et al., 2014
10	Labeko Koba	VI	OxA-21794	32200	450	37810-35467	Early Aurignacian	Wood et al., 2014
10	Labeko Koba	VI	OxA-21841	32150	450	37705-35430	Early Aurignacian	Wood et al., 2014
27	Aldatxarren	Bcami-Cbam	GrA-32898	27730	130	31918-31287	Gravettian	Sáenz de Buruaga, 2008
28	Ekain	L-37-38	I-11056	30600	450	35993-34308	Aurignacian	Mariezkurrena, 1979
28	Ekain	IXb	OxA-32423	31140	400	36266-34682	Early Aurignacian	Marín-Arroyo et al., 2018
28	Ekain	IXb	OxA-32424	31110	400	26245-34666	Early Aurignacian	Marín-Arroyo et al., 2018
29	Amalda	VI	I-11664	27400	1100	34538-29798	Gravettian	Altuna et al., 1990
29	Amalda	VI	I-11665	27400	1000	34259-29986	Gravettian	Altuna et al., 1990
29	Amalda	VI	OxA-32426	28540	310	33732-31853	Gravettian	Marín-Arroyo et al., 2018
29	Amalda	VI	OxA-34934	28710	300	33933-32023	Gravettian	Marín-Arroyo et al., 2018
11	Aitzbitarte III	IV	Ua-18464	27580	550	33342-30814	Gravettian	Altuna et al., 2011
11	Aitzbitarte III	Va (out)	Ua-18465	28320	605	34042-31257	Gravettian	Altuna et al., 2011
11	Aitzbitarte III	IV (out)	Ua-18466	28950	655	34645-31695	Gravettian	Altuna et al., 2011
11	Aitzbitarte III	Va (out)	Ua-18467	31210	860	38181-34127	Gravettian?	Altuna et al., 2011
11	Aitzbitarte III	IV (out)	Ua-37961	26260	480	31272-29522	Gravettian	Altuna et al., 2011
11	Aitzbitarte III	Va (out)	Ua-24967	26350	475	31425-29751	Gravettian	Altuna et al., 2011
11	Aitzbitarte III	Va (out)	Ua-24966	27165	520	32332-30246	Gravettian	Altuna et al., 2011
11	Aitzbitarte III	Va (out)	Ua-37962	28530	645	34288-31387	Gravettian	Altuna et al., 2011
11	Aitzbitarte III	IV	OxA-32422	29130	310	34389-32843	Gravettian	Marín-Arroyo et al., 2018
11	Aitzbitarte III	IV	OxA-32499	29020	320	34285-32739	Gravettian	Marín-Arroyo et al., 2018
11	Aitzbitarte III	Va	OxA-32421	31300	400	36410-34761	Gravettian	Marín-Arroyo et al., 2018
11	Aitzbitarte III	Va	OxA-32420	31090	400	36231-34656	Gravettian	Marín-Arroyo et al., 2018
11	Aitzbitarte III	Vb sup	OxA-32419	31950	450	37398-35364	Gravettian	Marín-Arroyo et al., 2018
11	Aitzbitarte III	Vb sup	OxA-32418	31600	400	36864-35224	Evolved Aurignacian	Marín-Arroyo et al., 2018
11	Aitzbitarte III	Vb central	OxA-34932	31130	390	36245-34690	Evolved Aurignacian	Marín-Arroyo et al., 2018
11	Aitzbitarte III	Vb central	OxA-32416	30990	390	36156-34616	Evolved Aurignacian	Marín-Arroyo et al., 2018
31	Alkerdi	2	GrN-20322	26470	530	31697-29801	Gravettian	Barandiarán and Cava, 2008
32	Zatoya	Iibam	GrN-23999	28870	760	34773-31395	Gravettian	Barandiarán and Cava, 2001
33	Reclau Viver	B	OxA-3726	30190	500	35753-33731	Aurignacian	Maroto et al., 1996
12	Arbreda	E	OxA-21669	25780	210	30500-29518	Gravettian	Wood et al., 2014
12	Arbreda	H	Gif-6422	25830	400	30928-29246	Proto-Aurignacian	Wood et al., 2014
12	Arbreda	E	OxA-21668	26100	210	30866-30017	Gravettian	Wood et al., 2014
12	Arbreda	F	OxA-21782	28280	290	33312-31644	Gravettian	Wood et al., 2014
12	Arbreda	F	OxA-21781	28260	280	33256-31650	Gravettian	Wood et al., 2014
12	Arbreda	G	OxA-19935	30950	220	35904-34729	Evolved Aurignacian	Maroto et al., 2012
12	Arbreda	H	SANU-29014	31900	530	37718-35165	Aurignacian	Wood et al., 2014
12	Arbreda	G	OxA-21667	32250	450	37873-35562	Aurignacian	Wood et al., 2014
12	Arbreda	G	OxA-21783	32100	450	37610-35430	Evolved AUR	Wood et al., 2014
12	Arbreda	H	SANU-29014	31900	530	37718-35165	Proto-Aurignacian	Wood et al., 2014
12	Arbreda	H	SANU-29018	32100	540	38226-35326	Proto-Aurignacian	Wood et al., 2014
12	Arbreda	G	OxA-21666	32750	450	38911-36260	Aurignacian	Wood et al., 2014
14	Cova Gran	497C	Beta-207577	26220	220	30955-30075	Early Upper Palaeolithic	Mora et al., 2011
14	Cova Gran	497D	AA-68834	32368	241	37262-36192	Early Upper Palaeolithic	Mora et al., 2011
14	Cova Gran	497D	Beta-207578	32630	450	38794-36156	Early Upper Palaeolithic	Mora et al., 2011
15	Abric Romaní	A	NZA-1817	28440	650	34206-31305	Early Upper Palaeolithic	Bischoff et al., 1994
34	Cova Foradada	II	Beta-132350	26610	460	31565-30031	Aurignacian	Casabó i Bernard, 2014
34	Cova Foradada	V	Beta-103782	27190	150	31563-31063	Aurignacian	Casabó i Bernard, 2014
34	Cova Foradada	II	Beta-132351	28300	170	33055-31846	Aurignacian	Casabó i Bernard, 2014
34	Cova Foradada	V	Beta-103781	29440	190	34419-33530	Aurignacian	Casabó i Bernard, 2014
34	Cova Foradada	VI	Beta-103783	29950	200	34772-34061	Aurignacian	Casabó i Bernard, 2014
34	Cova Foradada	IIIn	OxA-24646	26570	120	31095-30675	Gravettian	Morales et al., 2019
34	Cova Foradada	IIIc	Beta-378800	30220	180	35148-34316	Early Aurignacian	Morales et al., 2019
34	Cova Foradada	IIIc	Beta-378801	31690	180	36390-35547	Early Aurignacian	Morales et al., 2019
34	Cova Foradada	IIIc	Beta-414540	30770	180	36498-34661	Early Aurignacian	Morales et al., 2019
34	Cova Foradada	IIIc	OxA-34251	32050	550	38195-35284	Early Aurignacian	Morales et al., 2019
34	Cova Foradada	IIIc	MAMS-33909	30760	150	35444-34691	Early Aurignacian	Morales et al., 2019
34	Cova Foradada	IV1	Beta-414539	31900	200	36763-35771	Chatelperronian	Morales et al., 2019
34	Cova Foradada	IIIc	OxA-34233	33170	370	39160-36885	Early Aurignacian	Morales et al., 2019
34	Cova Foradada	III/IV	OxA-34250	33050	400	39114-36644	Early Aurignacian/Chatelperronian	Morales et al., 2019
35	Pego do Diabo	2b	ICEN-732	28120	860	32888-31696	Gravettian/Aurignacian	GRA (Bicho et al., 2012)/AUR (Zilhão et al., 2010)
35	Pego do Diabo	2(spit2b)	VERA-4048B	27290	230	31711-31065	Gravettian/Aurignacian	GRA (Bicho et al., 2012)/AUR (Zilhão et al., 2010)
35	Pego do Diabo	2(spit2b)	VERA-4048C	27740	230	32214-31162	Gravettian/Aurignacian	GRA (Bicho et al., 2012)/AUR (Zilhão et al., 2010)
35	Pego do Diabo	2(spit2b)	VERA-4048UF1B	28040	250	33013-31468	Gravettian/Aurignacian	GRA (Bicho et al., 2012)/AUR (Zilhão et al., 2010)
35	Pego do Diabo	2(spit2b)	VERA-4048	28320	280	33329-31687	Gravettian/Aurignacian	GRA (Bicho et al., 2012)/AUR (Zilhão et al., 2010)
35	Pego do Diabo	2(spit2b)	VERA-4047UF2B	28360	270	33351-31727	Gravettian/Aurignacian	GRA (Bicho et al., 2012)/AUR (Zilhão et al., 2010)
35	Pego do Diabo	2(spit2b)	VERA-4047	29090	270	34335-32857	Gravettian/Aurignacian	GRA (Bicho et al., 2012)/AUR (Zilhão et al., 2010)
35	Pego do Diabo	2(spit2b)	VERA-4047UF1B	29150	280	34359-32948	Gravettian/Aurignacian	GRA (Bicho et al., 2012)/AUR (Zilhão et al., 2010)
35	Pego do Diabo	2(spit2a)	VERA-4049	29810	310/300	34936-33685	Gravettian/Aurignacian	GRA (Bicho et al., 2012)/AUR (Zilhão et al., 2010)
35	Pego do Diabo	2(spit2a)	VERA-4049UF2B	29640	320/310	34697-33374	Gravettian/Aurignacian	GRA (Bicho et al., 2012)/AUR (Zilhão et al., 2010)
35	Pego do Diabo	2(spit2a)	VERA-4050	30260	330/320	35352-34192	Gravettian/Aurignacian	GRA (Bicho et al., 2012)/AUR (Zilhão et al., 2010)
35	Pego do Diabo	2(spit2a)	VERA-4050UF1B	30290	320/310	35351-34228	Gravettian/Aurignacian	GRA (Bicho et al., 2012)/AUR (Zilhão et al., 2010)
35	Pego do Diabo	2(spit2a)	VERA-4050 UF2B	28820	270/260	34010-32180	Gravettian/Aurignacian	GRA (Bicho et al., 2012)/AUR (Zilhão et al., 2010)
37	Toros de Cantavieja	a2/b	GrA-29140	27770	180	32084-31242	Gravettian	Utrilla et al., 2010
38	Buraca Escura	C2f	GifA-97258	26560	450	31491-30010	Gravettian	Aubry et al., 2011
39	Lagar Velho	SE02	OxA-10849	27100	900	33915-29834	Gravettian	Bicho et al., 2012
40	Caldeirão	Jb	OxA-5542	26020	320	31050-29767	Gravettian	Zilhão, 1997
16	Lapa do Picareiro		Wk-30539	26505	270	31130-30205	Gravettian	Bicho et al., 2006
16	Lapa do Picareiro		Wk-30538	28161	329	33280-31412	Gravettian	Bicho et al., 2006
16	Lapa do Picareiro		Wk-32280	29054	224	34226-32976	Gravettian	Bicho et al., 2006
41	Casa da Moura	1 b	TO-1102	25900	220	30819-29848	Gravettian	Carreira and Cardoso, 2002
43	Mallaetes	XII	KN-I/926	29690	560	35456-32856	Aurignacian	Fortea Pérez and Jordá Cerdá, 1975
43	Mallaetes	XI	VERA-6504	26080	180	30812-30030	Gravettian	Villaverde et al., 2021
43	Mallaetes	XI	VERA-6505	25820	170	30443-29803	Gravettian	Villaverde et al., 2021
43	Mallaetes	XI	VERA-6505ABOxSC	25900	210	30791-29875	Gravettian	Villaverde et al., 2021
43	Mallaetes	XI	VERA-6506	25930	170	30485-29939	Gravettian	Villaverde et al., 2021
43	Mallaetes	XI	VERA-6506ABOxSC	26200	180	30891-30087	Gravettian	Villaverde et al., 2021
43	Mallaetes	XI	VERA-6507	26120	180	30837-30048	Gravettian	Villaverde et al., 2021
43	Mallaetes	XI	VERA-6507ABOxSC	26310	230	31019-30123	Gravettian	Villaverde et al., 2021
43	Mallaetes	XII	VERA-6508	30100	280	35210-34134	Aurignacian	Villaverde et al., 2021
43	Mallaetes	XIII	VERA-6509	29520	270	34531-33402	Aurignacian	Villaverde et al., 2021
43	Mallaetes	XIII	VERA-6510	32120	360	37371-35680	Aurignacian	Villaverde et al., 2021
43	Mallaetes	XIII	VERA-6510ABOxSC	32080	350	37255-35631	Aurignacian	Villaverde et al., 2021
43	Mallaetes	XIII	VERA-6511	32160	360	37445-35755	Aurignacian	Villaverde et al., 2021
43	Mallaetes	XIII	VERA-6511ABOxSC	32400	360	37801-36002	Aurignacian	Villaverde et al., 2021
43	Mallaetes	XIII	VERA-6512	31880	350	36981-35464	Aurignacian	Villaverde et al., 2021
43	Mallaetes	XIVA	VERA-6513	32560	370	38306-36152	Aurignacian	Villaverde et al., 2021
43	Mallaetes	XIVA	VERA-6513ABOxSC	32860	380	38884-36409	Aurignacian	Villaverde et al., 2021
43	Mallaetes	XIVA	VERA-6514	33330	460/440	39386-36877	Aurignacian	Villaverde et al., 2021
43	Mallaetes	XIVA	VERA-6514ABOxSC	33370	410/390	39312-37010	Aurignacian	Villaverde et al., 2021
44	Cueva Beneito	C4	Gif-7650	26040	890	32258-28530	Aurignacian	Carrión, 1992
45	Cendres		Beta-189078	25850	260	30855-29510	Gravettian	Villaverde y Román, 2004
46	El Palomar	IV	Beta-185410	26430	210	31075-30235	Gravettian	De la Peña and Vega, 2012
46	El Palomar	III	Beta-185409	26230	200	30940-30091	Gravettian	De la Peña and Vega, 2012
47	La Boja	OH13	VERA-5789	26760	230	31220-30400	Early Gravettian	Zilhao et al., 2017
47	La Boja	OH13	VERA-5789HS	27260	230	31701-31052	Early Gravettian	Zilhao et al., 2017
47	La Boja	OH15	VERA-6153	30548	363/347	35702-34318	Aurignacian	Zilhao et al., 2017
47	La Boja	OH16	VERA-6154	30686	355/340	35868-34433	Aurignacian	Zilhao et al., 2017
47	La Boja	OH17	VERA-5853HS	29300	300/290	34430-33121	Aurignacian	Zilhao et al., 2017
47	La Boja	OH17	VERA-6155HS	29230	298/287	34406-33031	Aurignacian	Zilhao et al., 2017
47	La Boja	OH17	VERA-6156	30918	359/343	36075-34605	Aurignacian	Zilhao et al., 2017
47	La Boja	OH18	VERA-5854	32080	420/400	37490-35509	Aurignacian	Zilhao et al., 2017
47	La Boja	OH18	VERA-5854HS	30090	320/310	35262-34059	Aurignacian	Zilhao et al., 2017
47	La Boja	OH19	VERA-6157ABOxSC	33179	482/455	39290-36635	Aurignacian	Zilhao et al., 2017
47	La Boja	OH19	VERA-6157_av	32233	335	37470-35958	Aurignacian	Zilhao et al., 2017
47	La Boja	OH19	VERA-6158HS	32331	439/417	38228-25720	Aurignacian	Zilhao et al., 2017
47	La Boja	OH20	VERA-5855	32890	430/410	39009-36410	Aurignacian	Zilhao et al., 2017
47	La Boja	OH20	VERA-5855_av	33017	310	38975-36754	Aurignacian	Zilhao et al., 2017
47	La Boja	OH20	VERA-5855ABOxSC	33170	470/450	39270-36650	Aurignacian	Zilhao et al., 2017
47	La Boja	OH20	VERA-5855HS	31490	370/350	36686-35153	Aurignacian	Zilhao et al., 2017
48	Finca de Doña Martina	7b	VERA-5368	26990	220	31561-30830	Gravettian	Villaverde y Román, 2012
49	Vale Boi		Wk-35714	25964	110	30415-29985	Gravettian	Tátá et al., 2014
49	Vale Boi		Wk-35712	26026	114	30464-30017	Gravettian	Tátá et al., 2014
49	Vale Boi		Wk-30676	26353	284	31070-30107	Gravettian	Tátá et al., 2014
49	Vale Boi	Terrace 5	Wk-26801	27720	370	32883-31128	Gravettian	Bicho et al., 2010
49	Vale Boi		Wk-32147	27141	365	31936-30704	Gravettian	Bicho et al., 2010
49	Vale Boi		Wk-35717	28012	192	32877-31547	Gravettian	Tátá et al., 2014
49	Vale Boi		Wk-32146	28321	422	33784-31500	Gravettian	Tátá et al., 2014
49	Vale Boi		Wk-26803	28140	195	32964-31679	Gravettian	Bicho et al., 2010
50	Bajondillo			32780	340	38608-36329	Evolved Aurignacian	Cortés Sánchez et al., 2019
50	Bajondillo	Bj/10	CNA-3819.1.1	28660	120	33495-32219	Gravettian	Cortés Sánchez et al., 2011
50	Bajondillo	Bj/11	CNA-3821.1.1	28880	240	34053-32710	Evolved Aurignacian	Cortés Sánchez et al., 2019
50	Bajondillo	Bj/11	CNA-3820.1.1	28970	240	34197-32814	Evolved Aurignacian	Cortés Sánchez et al., 2019
50	Bajondillo	Bj/11	CNA-3878.1.1	29040	220	34216-32960	Evolved Aurignacian	Cortés Sánchez et al., 2019
50	Bajondillo	Bj/11	CNA-3817.1.1	29180	240	34286-33124	Evolved Aurignacian	Cortés Sánchez et al., 2019
50	Bajondillo	Bj/11	CNA-3883.1.1	31280	280	36271-35123	Evolved Aurignacian	Cortés Sánchez et al., 2019
50	Bajondillo	Bj/11	Ua-18050	32770	1065	40310-35333	Evolved Aurignacian	Cortés Sánchez et al., 2019
51	Gorham's Cave	D	GrN-1363	27860	300	32876-31217	Early Upper Palaeolithic	Waechter, 1964
51	Gorham's Cave	D	GrN-1363	28700	200	33720-32166	Early Upper Palaeolithic	Waechter, 1964
51	Gorham's Cave	CON 7	OxA-7792	28680	240	33770-32081	Early Upper Palaeolithic	Pettitt and Bailey, 2000
51	Gorham's Cave	CON9	OxA-7074	30200	200	35160-34290	Early Upper Palaeolithic	Pettitt and Bailey, 2000
51	Gorham's Cave	CON9	OxA-7075	29800	700	35927-32801	Early Upper Palaeolithic	Pettitt and Bailey, 2000
51	Gorham's Cave	CON9	OxA-7076	30250	700	36221-33311	Early Upper Palaeolithic	Pettitt and Bailey, 2000
51	Gorham's Cave	CON9	OxA-7077	29250	650	34955-31944	Early Upper Palaeolithic	Pettitt and Bailey, 2000
51	Gorham's Cave	CN 13a	OxA-7110	29250	750	35250-31815	Early Upper Palaeolithic	Pettitt and Bailey, 2000

## Sheet: TL-OSL datings
Number	Site	Level	Lab.Code	TL/OSL age	STD	Technocomplex	References
30	Mugarduia Sur	1	MAD-4272	34862	3344	Gravettian	Barandiarán et al., 2007
36	Cardina	GFU-5	172211	33600	2000	Gravettian	Aubry et al., 2020
36	Cardina	GFU-5	172212	31500	2000	Gravettian	Aubry et al., 2020
42	Vale Comprido-Cruzamento	L (-35 cm)		30300	3900	Gravettian	Bicho et al., 2015

## Sheet: Coordinates
Site	X	Y
Aitzbitarte III	-1.89	43.27
Aldatxarren	-2.37	43.25
Alkerdi	-1.51	43.27
Amalda	-2.20	43.22
Antoliñako koba	-2.66	43.36
L' Arbreda	-2.74	42.15
Bajondillo	-4.49	36.62
Cueva Beneito	-0.46	38.8
Bolinkoba	-2.60	43.17
La Boja	-1.48	38.08
Buraca Escura	-8.55	39.97
Caldeirão	-8.41	39.65
Casa da Moura	-9.26	39.33
El Castillo	-3.96	43.29
Les Cendres	0.15	38.68
Cobrante	-3.52	43.32
Cofresnedo	-3.59	43.33
Cueva del Conde	-5.08	43.28
El Cuco	-3.23	43.39
Cueto de la Mina	-4.85	43.42
Ekain	-2.27	43.23
Finca de Doña Martina	-1.49	38.04
Cova Foradá	-0.11	38.92
Cova Foradada	1.58	41.20
La Güelga	-5.11	43.34
Gorham's Cave	-5.35	36.11
Cova Gran	0.81	41.92
Labeko Koba	-2.50	43.06
Lagar Velho	-8.69	39.74
Lapa do Picareiro	-8.63	39.53
Lezetxiki	-2.53	43.07
Llonín	-4.65	43.33
Mallaetes	-0.29	39.02
El Mirón	-3.45	43.24
Morín	-3.85	43.35
Mugarduia Sur	-2.14	42.79
El Palomar	-2.26	38.35
Pego do Diabo	-9.16	38.83
Reclau Viver	2.74	42.16
El Rascaño	-3.69	43.29
Abric Romaní	1.68	41.53
El Ruso	-3.89	43.42
Sopeña	-4.96	43.33
Toros de Cantavieja	-0.55	40.51
Vale Boi	-8.81	37.09
Vale Comprido-Cruzamento	-3.42	42.34
A Valiña	-7.46	43.31
La Viña	-5.82	43.31
Zatoya	-1.17	42.90

## Sheet: References
Aguirre Ruiz de Gopegui, M. (2012): “Ocupaciones gravetienses de Antoliñako Koba: Aproximación preliminar a su estratigrafía, cronología e industrias”. In De las Heras Martín, C., Lasheras Corruchaga, J.A., Arrizabalaga Valbuena, A., De la Rasilla Vives, M. (ed.), Pensando el Gravetiense: Nuevos datos para la región cantábrica en su contexto peninsular y pirenáico, Monografías del Museo Nacional …
Altuna, J., Baldeón, A., Mariezkurrena, K. (1990): La Cueva de Amalda (Zestoa, País Vasco). Ocupaciones Paleolíticas y Pospaleolíticas, Fundación José Miguel Barandiarán, San Sebastián.
Altuna, J., Mariezkurrena, K., Ríos Garaizar, J. (2011): Ocupaciones Humanas en Aitzbitarte III (País Vasco) 33.600-18.400 BP (Zona de entrada a la cueva), Catálogos del Centro de Patrimonio Cultural Vasco, Servicio Central de Publicaciones del Gobierno Vasco.
Arrizabalaga, Á. (2000): “El yacimiento arqueológico de Labeko Koba (Arrasate, País Vasco). Entorno. Crónica de las investigaciones. Estratigrafía y estructuras. Cronología absoluta”, Munibe Antropologia-Arkeologia, 52, pp. 15-72.
Aubry, T., Dimuccio, L.A., Almeida, M., Neves, M.J., Angelucci, D., Cunha, L., (2011): “Palaeoenvironmental forcing during the Middle-Upper Palaeolithic transition in central-western Portugal”, Quaternary Research, 75, pp. 66-79. https://doi.org/10.1016/j.yqres.2010.11.002
Aubry, T., Dimuccio, L. A., Barbosa, A. F., Luís, L., Santos, A. T., Silvestre, M., Thomsen, K.J., Rades, E., Autzen, M., Murray, A. S. (2020): “Timing of the Middle-to-Upper Palaeolithic transition in the Iberian inland (Cardina-Salto do Boi, Côa valley, Portugal)”, Quaternary Research, https://doi:10.1017/qua.2020.43
Barandiarán, I., Benéitez, P., Cava, A., Millán, M. A. (2007): “El taller gravetiense de Mugarduia sur (Navarra): identificación y cronología”, Zephyrus, 60, pp. 15-26.
Barandiarán, I., Cava, A. (2001): “El Paleolítico superior de la cueva de Zatoya (Navarra): actualización de los datos de 1997”, Trabajos de Arqueología Navarra, 15, pp. 5-99.
Barandiarán, I., Cava, A. (2008): “Identificaciones del Gravetiense en Navarra: modelos de ocupación y uso”, Trabajos de Prehistoria, 65 (1), pp. 13-28.
Barandiarán, I., González-Echegaray, J. (1981): “Dataciones de C 14”. In J. González Echegaray, I. Barandiarán, El Paleolítico Superior de la Cueva de El Rascaño (Santander), pp. 211-214. Centro de Investigación y Museo de Altamira, Monografía n° 3. Ministerio de Cultura, Santander
Bernaldo de Quirós, F. B., Castaños, P., Maíllo-Fernández, J. M., Neira, A. (2012): “El Gravetiense de la cueva de El Castillo. Nuevos datos”, In De las Heras Martín, C., Lasheras Corruchaga, J.A., Arrizabalaga Valbuena, A., De la Rasilla Vives, M. (ed.), Pensando el Gravetiense. Nuevos datos para la region cantábrica en su contexto peninsular y pirenaico, Monografías del Museo Nacional y Centro …
Bicho, N., Gibaja, J., Stiner, M. (2010): “Le Paléolithique supérieur au sud du Portugal; le site de Vale Boi”, L’Anthropologie, 114 (1), pp. 48-67. https://doi.org/10.1016/j.anthro.2010.01.002
Bicho, N., Haws, J., Hockett, B. (2006): “Two sides of the same coin - rocks, bones and site function of Picareiro Cave, Central Portugal”, Journal of Anthropological Archaeology 25, pp. 485-499. https://doi.org/10.1016/j.jaa.2006.03.009
Bicho, N., Haws, J. A., Marreiros, J. M. (2012): “Desde el Mondego al Guadiana: la ocupación Gravetiense de la fachada atlántica portuguesa”. In De las Heras Martín, C., Lasheras Corruchaga, J.A., Arrizabalaga Valbuena, A., De la Rasilla Vives, M. (ed.), Pensando el Gravetiense: nuevos datos para la región cantábrica en su contexto peninsular y pirenaico, Monografías del Museo Nacional y Centro d…
Bicho, N., Marreiros, J., Cascalheira, J., Pereira, T., Haws, J. (2015): “Bayesian modeling and the chronology of the Portuguese Gravettian”, Quaternary International, 359, pp. 499-509. https://doi.org/10.1016/j.quaint.2014.04.040
Bischoff, J. L., Ludwig, K., Garcia, J. F., Carbonell, E., Vaquero, M., Stafford Jr, T. W., Jull, A. J. T. (1994): “Dating of the basal Aurignacian sandwich at Abric Romaní (Catalunya, Spain) by radiocarbon and uranium-series”, Journal of Archaeological Science, 21(4), pp. 541-551. https://doi.org/10.1006/jasc.1994.1053
Carreira, J. R., Cardoso, J. L. (2002): “A gruta da Casa da Moura (Cesareda, Óbidos) e sua ocupação pós-paleolítica”, Estudos Arqueológicos de Oeiras, 10, pp. 249-361.
Carrión, J. S. (1992): “A palaeoecological study in the western Mediterranean area. The Upper Pleistocene pollen record from Cova Beneito (Alicante, Spain)”, Palaeogeography, Palaeoclimatology, Palaeoecology, 92 (1-2), pp. 1-14. https://doi.org/10.1016/0031-0182(92)90131-N
Casabó i Bernad, J. A. (2014): “La esfera de Cova Foradada (Xàbia, Marina Alta), un objeto singular de los inicios del paleolítico superior”, Quadernos de Prehistoria y Arqueología de Castellón, 32, pp. 5-12.
Cortés Sánchez, M., Gibaja Bao, J.F., Simón Vallejo, M.D. (2011): “Level 14 of Bajondillo Cave and the End of the Middle Paleolithic in the South of the Iberian Peninsula”. In Conard, N.J., Richter, J. (Eds.) Neanderthal Lifeways, Subsistence and Technology. One Hundred Fifty Years Of Neanderthal, Study. Vertebrate Paleobiology and Paleoanthropology Series, Springer, Dordrecht, pp. 41-247.
Cortés-Sánchez, M., Jiménez-Espejo, F. J., Simón-Vallejo, M. D., Stringer, C., Francisco, M. C. L., García-Alix, A., Vera-Peláez, J.L., Odriozola Lloret, C., Riquelme Cantal, J.A., Parrilla Giráldez, R., Maestro González, A., Ohkouchi, N., Morales-Muñiz, A. (2019): “An early Aurignacian arrival in southwestern Europe”, Nature ecology & evolution, 3(2), pp. 207-212. https://doi.org/10.1038/s41559-…
Fernández Rey, A., Adán Álvarez, G. E., Arbizu, M., & Arsuaga, J. L. (2005): “Grafismo rupestre paleolítico de la cueva del Conde (Tuñón, Santo Adriano, Asturias)”, Zephyrus, 58, pp. 67-88.
Fortea Pérez, F. J., Jordá Cerdá, F. (1975): “La Cueva de Les Mallaetes y los problemas del Paleolítico Superior del Mediterráneo español”. Zephyrus, XXVI-XXVIII, pp. 129-166.
Fortea, J. (1999): “Abrigo de La Viña. Informe y primera valoración de las campañas de 1995 a 1998”, Excavaciones Arqueológicas en Asturias, 1995–1998, Consejería de Cultura, Oviedo, pp. 31–41.
Iriarte-Chiapusso, M.J., Arrizabalaga, A. (2015): “El yacimiento arqueológico de Bolinkoba (Abadiño, Bizkaia). Crónica de las investigaciones en la cavidad. Secuencia estratigráfica y cronología numérica” In Iriarte-Chiapusso, M.J., Arrizabalaga, A., Bolinkoba (Abadiño) y su Yacimiento Arqueológico: Arqueología de La Arqueología Para La Puesta En Valor de Su Depósito, a La Luz de Las Excavaciones…
Maíllo Fernández, J. M., Valladas, H., Cabrera Valdés, V., Bernardo de Quirós, F. (2001): “Nuevas dataciones para el Paleolítico superior de Cueva Morín (Villanueva de Villaescusa, Cantabria)”, Espacio, Tiempo y Forma. Serie I. Prehistoria y Arqueología, 14, pp. 145-150.
Mariezkurrena, K. (1979): “Dataciones de radiocarbono existentes para la prehistoria vasca”, Munibe, 31, pp. 237-255.
Marín-Arroyo, A. B., Rios-Garaizar, J., Straus, L. G., Jones, J. R., De la Rasilla, M., González Morales, M. R., Richards, M., Altuna, J. Mariezkurrena, K. Ocio, D. (2018). Chronological reassessment of the Middle to Upper Paleolithic transition and early Upper Paleolithic cultures in Cantabrian Spain. PloS one, 13(4), e0194708.
Maroto, J., Soler, N., Fullola, J. M. (1996): “Cultural change between middle and upper Palaeolithic in Catalonia”. In Carbonell, E, Vaquero, M. (ed.) The last Neandertals, the First Anatomically Modern Humans: a Tale about the Human Diversity, Universitat Rovira i Virgili, Tarragona, pp. 219-250.
Maroto, J., Vaquero, M., Arrizabalaga, Á., Baena, J., Baquedano, E., Jordá, J., Julià, R., Montes, R., Van Der Plicht, Rasines, P., Wood, R. (2012): “Current issues in late Middle Palaeolithic chronology: New assessments from Northern Iberia”, Quaternary International, 247, pp. 15-25. https://doi.org/10.1016/j.quaint.2011.07.007
Menéndez, M., García, E., Quesada, J. M. (2005): “La transición Paleolítico Medio-Paleolítico superior en la Cueva de la Güelga (Cangas de Onís, Asturias). Un avance a su registro”, Neandertales Cantábricos. Estado de la Cuestión. Monografías del Centro de Investigación y Museo de Altamira, 20, pp. 589-617.
Mora, R., Benito‐Calvo, A., Martínez‐Moreno, J., Marcén, P. G., De la Torre, I. (2011): “Chrono‐stratigraphy of the Upper Pleistocene and Holocene archaeological sequence in Cova Gran (south‐eastern Pre‐Pyrenees, Iberian Peninsula)”, Journal of Quaternary Science, 26(6), pp. 635-644. https://doi.org/10.1002/jqs.1486
Morales, J I., Cebrià, A., Burguet-Coca, A., Fernández-Marchena, J.L., García-Argudo, G., Rodríguez-Hidalgo, A., Soto, M., Talamo, S., Tejero, J.M., Vallverdú, J., Fullola, J. M. (2019): “The Middle-to-Upper Paleolithic transition occupations from Cova Foradada (Calafell, NE Iberia)”, PloS One, 14(5), https://doi.org/10.1371/journal.pone.0215832
Muñoz Fernández, E. (1991): “Excavaciones arqueológicas en la Cueva del Ruso I. Avance preliminar”, Arquenas, pp. 61-157.
Peña, P. de la, y Vega, G. (2012): “Flaking technology strategies in Early Upper Paleolithic levels from the southeastern Iberian Peninsula”. In Pastoors, A., Peresani, M. (ed.), Flakes not Blades: The role of flake production at the onset of the Upper Paleolithic in Europe, Wissenschaftliche Schriften des Neanderthal Museums, 5, pp. 51-68.
Pettitt, P.B., Bailey, R.M. (2000): “AMS radiocarbon and luminescence dating of Gorham’s and Vanguard Caves, Gibraltar, and implications for the Middle to Upper Palaeolithic transition in Iberia”. In Stringer, C., Barton, R.N.E., Finlayson, C. Neanderthals on the Edge, pp. 155-162.
Pinto Llona, A. C. (2014): “25.000 years of Palaeolithic occupation at Sopeña (Asturias, Spain)”. In Sala Ramos, R., Carbonell, E., Bermúdez de Castro, J.M., Pleistocene and holocene hunter-gatherers in Iberia and the Gibraltar strait: The current archaeological record. Fundación Atapuerca, pp. 129-132
Ramil Rego, P., Fernández Rodríguez, C. (1995): “Recopilación de las dataciones absolutas obtenidas en depósitos cuaternarios de Galicia”, Férvedes: Revista de investigación, 2, pp. 133-141.
Rasilla Vives, M. de la, Santamaría Álvarez, D. (2006): “El Gravetiense del Abrigo de Cueto de la Mina (Posada de Llanes, Asturias)”, Zona Arqueológica, 7, pp. 423-438.
Rasilla Vives, M. de la, Straus, L. G. (2004): “El poblamiento en la región cantábrica en torno al último máximo glacial: Gravetiense y Solutrense”, Las Sociedades del Paleolítico en la Región Cantábrica, 8, pp. 209-242.
Sáenz de Buruaga, A. (2008): “Cueva de Aldatxarren (Mendaro)”, Arkeoikuska 2006, Gobierno Vasco, Vitoria, pp. 168-175.
Schmidt, I., Bradtmöller, M., Kehl, M., Pastoors, A., Tafelmaier, Y., Weninger, B., Weniger, G. Ch. (2012): “Rapid climate change and variability of settlement patterns in Iberia during the Late Pleistocene”, Quaternary International, 274, pp. 179-204. https://doi.org/10.1016/j.quaint.2012.01.018
Tátá, F., Cascalheira, J., Marreiros, J., Pereira, T., Bicho, N. (2014): “Shell bead production in the Upper Paleolithic of Vale Boi (SW Portugal): an experimental perspective”, Journal of Archaeological Science, 42, pp. 29-41. https://doi.org/10.1016/j.jas.2013.10.029
Utrilla, P., Montes, L., Mazo, C., Alday, A., Rodanés, J. M., Blasco, M. F., Domingo, R., Bea, M. (2010): “El Paleolítico superior en la cuenca del Ebro a principios del siglo XXI. Revisión y novedades”, El Paleolítico superior peninsular. Novedades del siglo XXI, Homenaje al profesor Javier Fortea. Monografies Seminari d’Estudis i Recerques Prehistòriques, 8, pp. 23-62.
Uzquiano Ollero, P., Arbizu Senosiaín, M., Arsuaga, J. L., Andan, G., Aramburu Artano, A., Iriarte, E. (2008): “Datos paleoflorísticos en la Cuenca Media del Nalón entre 40-32 Ka. BP: Antracoanálisis de la Cueva Conde (Santo Andriano, Asturias)”, Cuaternario y Geomorfología, 22 (3-4), pp. 121-133.
Villaverde, V., Román, D. (2004): “Avance al estudio de los niveles gravetienses de la Cova de les Cendres. Resultados de la excavación del sondeo (cuadros A/B/C-17) y su valoración en el contexto del Gravetiense mediterráneo ibérico”, Archivo de Prehistoria Levantina XXV, pp. 19-59.
Villaverde, V., Román, D. (2012): “El Gravetiense de la vertiente mediterránea ibérica: estado de la cuestión y perspectivas”. In De las Heras Martín, C., Lasheras Corruchaga, J.A., Arrizabalaga Valbuena, A., De la Rasilla Vives, M. (ed.), Pensando el Gravetiense: nuevos datos para la región cantábrica en su contexto peninsular y pirenaico, Monografías del Museo Nacional y Centro de Investigación…
Villaverde, V., Sanchís, A., Badal, E., Bel, M.A., Bergadà, M.M., Eixea, A., Guillem, P.M., Martínez-Alfaro, A., Martínez-Valle, R., Martínez-Varea, C.M., Real, C., Steier, P., Wild, E.M. (2021): "Cova de les Malladetes (Valencia, Spain): New insights about the Early Upper Palaeolithic in The Mediterranean basin of the Iberian Peninsula", Journal of Palaeolithic Archaeology, 4, https://doi.org/10…
Waechter, J.D.A´. (1951): “Excavations at Gorham’s Cave, Gibraltar”, Proceedings of the Prehistoric Society, 17, pp. 83-92.
Wood, R. E., Arrizabalaga, A., Camps, M., Fallon, S., Iriarte-Chiapusso, M. J., Jones, R., Maroto, J., De la Rasilla, M., Santamaría, D., Soler, J., Soler, N., Villaluenga, A. Higham, T. F. G. (2014): “The chronology of the earliest Upper Palaeolithic in northern Iberia: new insights from L'Arbreda, Labeko Koba and La Viña”, Journal of Human Evolution, 69, pp. 91-109. https://doi.org/10.1016/j.jh…
Yravedra Sáinz de los Terreros, J. (2013): “New contributions on subsistence practices during the Middle-Upper Paleolithic in Northern Spain”, In Clark, J.L., Speth, J.D., Zooarchaeology and Modern Human Origins, Springer, Dordrecht, pp. 77-95.
Zilhão, J. (1997): O Paleolítico Superior da Estremadura portuguesa, 2 vols. Colibri, Lisboa.
Zilhão, J., Anesin, D., Aubry, T., Badal, E., Cabanes, D., Kehl, M., Klasen, N., Lucena, A., Martín-Lerma, I., Martínez, S., Matias, H., Susini, D., Steier, P., Wild, E.M., Angelucci, D.E., Villaverde, V., Zapata, J. (2017): “Precise dating of the Middle-to-Upper Paleolithic transition in Murcia (Spain) supports late Neandertal persistence in Iberia”, Heliyon, 3(11), https://doi.org/10.1016/j.hel…
Zilhão, J., Davis, S., Duarte, C., Soares, A., Steier, P., Wild, E. (2010): “Pego do Diabo (Loures, Portugal): dating the emergence of anatomical modernity in westernmost Eurasia”, PLoS One, 5 (1), http://dx.doi.org/10.1371/journal.pone.0008880
