# Supplementary material for: First modern human settlement recorded in the Iberian hinterland occurred during Heinrich Stadial 2 within harsh environmental conditions
Source: Sci Rep. 2021 Jul 26;11:15161. doi: 10.1038/s41598-021-94408-w (PMC8313528; doi:10.1038/s41598-021-94408-w)
Supplement: Supplementary file 3 — Supplementary Dataset 3. [file 41598_2021_94408_MOESM3_ESM.xlsx]

## Sheet: AMS datings
Dataset 3 - Archaeological sites plotted in Map C of Figure 1 (30 - 25 ka cal BP)
Number	Site	Level	Lab. Code	C14 age	STD	Age cal BP (95,4%)	Technocomplex	References
18	La Viña	IX	OxA-21688	24640	190	29255-28555	Gravettian	Wood et al., 2014
1	Cueva del Conde		GX-25787	23930	180	28580-27756	Gravettian	Fortea and de la Rasilla, 2000
1	Cueva del Conde		GX-25788	21920	150	26446-25890	Gravettian	Fortea and de la Rasilla, 2000
52	La Riera	1	BM-1739	20860	410	25945-24142	Evolved Aurignacian/Gravettian	Straus et al., 1983
52	La Riera	4	GaK-6984	20970	620	26484-23807	Solutrean	Straus et al., 1983
52	La Riera	1	BM-1739R	21100	420	26114-24303	Solutrean	Straus and Clark, 1986
53	Coímbre	Co.B.6	Beta-322481	24410	120	28999-28293	Gravettian	Álvarez-Alonso et al., 2017
53	Coímbre	Co.B.6	Beta-340006	24190	110	28699-27973	Gravettian	Álvarez-Alonso et al., 2017
53	Coímbre	Co.B.6	Beta-340007	24260	110	28755-28050	Gravettian	Álvarez-Alonso et al., 2017
54	Fuente del Salín	II	GrN-18574	22340	510/480	27655-25800	Gravettian	Gutiérrez-Zugasti et al., 2012
54	Fuente del Salín	Hearth. Level 2	GX-27756-AMS	22580	100	27200-26823	Gravettian	Gutiérrez-Zugasti et al., 2012
54	Fuente del Salín	Surface	GX-29438	23190	900	29584-25861	Gravettian	Gutiérrez-Zugasti et al., 2012
55	Altamira	8	GrA-32765	21910	90	26374-25935	Gravettian	Rasines del Río et al., 2009
55	Altamira	8	GrA-27739	21930	100	26389-25939	Gravettian	Rasines del Río et al., 2009
56	Hornos de la Peña	D	BM-1883	20930	370	25919-24273	Gravettian	de la Rasilla and Straus, 2004
4	El Castillo	12	Beta-242617	24070	150	28636-27841	Gravettian	Bernaldo de Quirós et al., 2012
57	La Garma	F	AA-45566	21650	760	27566-24286	Gravettian	Álvarez-Fernández, 2007
57	La Garma	E	TO-11697	22200	170	26966-26003	Gravettian	Arias Cabal et al., 2003
8	El Cuco	III	GrA-32097	23400	250	28043-27211	Gravettian	Rasines and Muñoz, 2012
59	Arlanpe	2 (central)	Beta-313143	23050	100	27615-27191	Gravettian	Altuna et al., 2011
25	Antoliñako koba	Lab/Sab	Beta-233766	22640	120	27249-26841	Gravettian	Aguirre Ruiz de Gopegui, 2012
60	Ermittia	V	Ua-4522	21185	295	26009-24763	Solutreo-gravettian	Esparza and Mujika, 1999
28	Ekain	VIII	I-13005	20900	450	26016-24023	?	Altuna and Merino, 1984
11	Aitzbitarte III	VI (in)	Ua-1917	21130	290	25963-24731	Gravettian	Altuna et al., 2011
11	Aitzbitarte III	IV (out)	Ua-24965	22420	290	27252-26053	Gravettian	Altuna et al., 2011
11	Aitzbitarte III	V (in)	Ua-2243	23230	330	28047-26959	Gravettian	Altuna et al., 2011
11	Aitzbitarte III	VI (in)	Ua-2628	23830	345	28756-27364	Gravettian	Altuna et al., 2011
11	Aitzbitarte III	IV (out)	Ua-11146	24240	365	29165-27757	Gravettian	Altuna et al., 2011
11	Aitzbitarte III	VI (in)	Ua-2626	24545	415	29758-27845	Gravettian	Altuna et al., 2011
11	Aitzbitarte III	VI (in)	Ua-2627	24635	475	29917-27871	Gravettian	Altuna et al., 2011
11	Aitzbitarte III	V (in)	I-15208	24910	770	30829-27765	Gravettian	Altuna et al., 2011
11	Aitzbitarte III	VI (in)	Ua-2245	24920	410	30070-28289	Gravettian	Altuna et al., 2011
11	Aitzbitarte III	VI (in)	Ua-2244	25380	430	30454-28769	Gravettian	Altuna et al., 2011
61	Abauntz	f	GrN-21011	21600	210	26385-25362	Solutrean	Mazo and Utrilla, 1995
63	Roc de la Melca	single layer	MC-2219	20900	400	25948-24193	Gravettian	Soler, 1986
64	Fuente del Trucho	Reworked level	GRA-29915	20800	100	25313-24720	Gravettian	Montes et al., 2006
64	Fuente del Trucho	UA3	Beta-80691	22460	150	27147-26402	Gravettian	Utrilla et al., 2010
14	Cova Gran	CG-497A	Beta-207576	21690	120	26282-25773	Early Upper Palaeolithic	Mora Torcal et al., 2015
15	Abric Romaní	A	NzA-1818	23160	490	28522-26410	Aurignacian	Bischoff et al., 1994
65	Balma de la Griera	III	AA-8649	21255	350	26311-24739	Proto-Solutrean/Final Gravettian	Fullola et al., 1994
68	Peña Capón	3	COL4216.1.1	20950	128	25655-24980	Solutrean	This study
68	Peña Capón	3	OxA-39501	20910	110	25608-24963	Solutrean	This study
68	Peña Capón	4	COL4218.1.1	21007	118	25671-25079	pre-Solutrean	This study
68	Peña Capón	4	OxA-39502	20930	110	25618-24991	pre-Solutrean	This study
68	Peña Capón	4	OxA-39750	20760	110	25283 - 24664	pre-Solutrean	This study
68	Peña Capón	5	COL4219.1.1	20905	118	25623-24937	pre-Solutrean	This study
68	Peña Capón	5	OxA-X-3058-10	20950	180	25730-24794	pre-Solutrean	This study
68	Peña Capón	5	OxA-39749	21670	130	26280-25745	pre-Solutrean	This study
68	Peña Capón	6	COL4221.1.1	21591	124	26069-25669	pre-Solutrean	This study
68	Peña Capón	6	COL4222.1.1	21593	121	26065-25675	pre-Solutrean	This study
68	Peña Capón	III	COL4224.1.1	20862.5	116.21	25597-24847	Proto-Solutrean	This study
68	Peña Capón	IV	Beta-246878	21220	120	25819-25251	Gravettian?	Alcaraz-Castaño et al., 2013
68	Peña Capón	IV	COL4225.1.1	21647	123	26099-25726	Gravettian?	This study
69	Abrigo del Ángel	10 b med	GrA-16961	25330	190	29989-29201	Gravettian	Utrilla and Domingo, 2001/02
70	Buraca Grande	9B	GifA-93048	23920	300	28810-27572	Gravettian	Aubry et al., 2011
38	Buraca Escura	C2e	OxA-5523	22700	240	27401-26392	Gravettian	Bicho et al., 2012
38	Buraca Escura	C2b	OxA-5524	21820	200	26479-25735	Proto-Solutrean	Bicho et al., 2012
38	Buraca Escura	2f	GifA-93048	23920	300	28810-27572	Gravettian	Bicho et al., 2012
71	Alecrim	6	WK-25514	21794	170	26405-25805	Gravettian	Pereira et al., 2012
39	Lagar Velho	Ms	Wk-9256	22493	107	27121-26436	Gravettian	Pettit et al., 2002
39	Lagar Velho	Ms	OXA-9571	23130	130	27686-27225	Gravettian	Pettit et al., 2002
39	Lagar Velho	Ls/Ms boundary	Wk-9571	23042	142	27672-27151	Gravettian	Pettit et al., 2002
39	Lagar Velho	Ls	Beta-139361	22720	90	27278-26917	Gravettian	Pettit et al., 2002
39	Lagar Velho	Ls	OxA-9572	23170	140	27708-27240	Gravettian	Pettit et al., 2002
39	Lagar Velho	Gs top/LV 1 burial	OxA-8422	23920	220	28640-27727	Gravettian	Pettit et al., 2002
39	Lagar Velho	Gs top/LV 1 burial	OxA-8423	24520	240	29210-28080	Gravettian	Pettit et al., 2002
39	Lagar Velho	Gs top/LV 1 burial	OxA-8421	24660	260	29633-28233	Gravettian	Pettit et al., 2002
39	Lagar Velho	Gs Grave	OxA-8417	21420	220	26075-25204	Gravettian	Pettit et al., 2002
39	Lagar Velho	Tc	OxA-10674	24950	240	29870-28748	Gravettian	Pettit et al., 2002
39	Lagar Velho	1	OxA-10303	22390	280	27229-26049	Gravettian	Pettit et al., 2002
39	Lagar Velho	6	OxA-8420	21180	240	25936-25008	Proto-Solutrean	Pettit et al., 2002
39	Lagar Velho	6	Sac-1561	21380	810	27341-23876	Proto-Solutrean	Pettit et al., 2002
39	Lagar Velho	6	OxA-8418	22180	180	16962-25987	Proto-Solutrean	Pettit et al., 2002
40	Caldeirão	I / Salle	OxA-1940	22900	380	27816-26380	Proto-Solutrean	Zilhão, 1997
16	Lapa do Picareiro	U	Beta-208222	22660	240	27352-26389	Gravettian	Bicho et al., 2006
16	Lapa do Picareiro	U	Beta-234373	22560	110	27180-26456	Gravettian	Bicho et al., 2006
16	Lapa do Picareiro	U	Beta-234374	22590	110	27210-26821	Gravettian	Bicho et al., 2006
16	Lapa do Picareiro	Z	UGAMS-03417	22190	80	26542-26069	Gravettian	Bicho et al., 2006
16	Lapa do Picareiro	(T6)	UGAMS-29379	22410	60	26980-26425	Proto-Solutrean	Bicho et al., 2006
16	Lapa do Picareiro	(T6)	UGAMS-29380	23850	60	28159-27758	Proto-Solutrean	Bicho et al., 2006
16	Lapa do Picareiro	(T8)	Wk- 37656	23097	131	27676-27203	Proto-Solutrean	Bicho et al., 2006
74	Cabeço do Porto Marinho	III inferior	ICEN-541	21080	850	27825-23721	Proto-Solutrean	Zilhão, 1997
74	Cabeço do Porto Marinho	III inferior	SMU-2475	22710	350	27720-26307	Proto-Solutrean	Zilhão, 1997
74	Cabeço do Porto Marinho	III inferior	ICEN-428	23050	750	28954-25927	Proto-Solutrean	Zilhão, 1997
74	Cabeço do Porto Marinho	D	ICEN-423	23490	280	28325-27234	Gravettian	Zilhão, 1997
41	Casa da Moura	1b	TO-1102	25090	220	29938-28913	Gravettian	Straus et al., 1988
75	Terra do Manuel	2s	EHT-6038	21770	210	26460-25696	Gravettian	Zilhão, 1997
76	Anecrial	2b	OxA-5526	21560	520	27125-24769	Proto-Solutrean	Zilhão, 1997
76	Anecrial	2b	ICEN-964	21560	680	27283-24326	Proto-Solutrean	Zilhão, 1997
76	Anecrial	2b	OxA-11235	23410	170	27826-27310	Gravettian	Zilhão, 1997
76	Anecrial	3n	GrA-12016	24410	110	28962-28318	Gravettian	Zilhão, 1997
35	Pego do Diabo	2a	ICEN-490	23080	490	28473-26361	Gravettian	Zilhão et al., 2010
43	Mallaetes	SE Va	KN-1919	21710	650	27381-24591	Solutrean	Straus et al., 1978
43	Mallaetes	inf	Beta-155607	25120	240	29969-28917	Gravettian	Villaverde and Román, 2004
43	Mallaetes	VII	VERA-6607	23150	130	27694-27235	Gravettian	Villaverde et al., 2021
43	Mallaetes	VII	VERA-6608	23840	150	28444-27714	Gravettian	Villaverde et al., 2021
43	Mallaetes	IX	VERA-6610	23530	140	27890-27370	Gravettian	Villaverde et al., 2021
43	Mallaetes	IX	VERA-6612	24090	150	28651-27852	Gravettian	Villaverde et al., 2021
43	Mallaetes	IX	VERA-6613	24170	160	28722-27866	Gravettian	Villaverde et al., 2021
43	Mallaetes	IX	VERA-6616	24230	150	28765-27934	Gravettian	Villaverde et al., 2021
43	Mallaetes	X	VERA-6617	24380	180	29065-28043	Gravettian	Villaverde et al., 2021
43	Mallaetes	X	VERA-6618	24280	160	28840-27938	Gravettian	Villaverde et al., 2021
43	Mallaetes	X	VERA-6503	24180	150	28721-27095	Gravettian	Villaverde et al., 2021
43	Mallaetes	X?	Beta-155.607	25120	240	29969-28917	Gravettian	Villaverde et al., 2021
45	Cendres	XIV	Beta-287546	20800	110	25340-24670	Gravettian	Villaverde and Román, 2013
45	Cendres	XIV	Beta-142282	21230	180	25891-25195	Gravettian	Villaverde and Román, 2004
45	Cendres	XVIa	Beta-295148	23350	100	27755-27340	Gravettian	Villaverde and Román, 2013
45	Cendres	XVIa	Beta-287549	21880	100	26368-25917	Gravettian	Villaverde and Román, 2013
45	Cendres	XVIa	Beta-287548	23860	100	28294-27748	Gravettian	Villaverde and Román, 2013
45	Cendres	XVIa	Veta-155606	24080	150	28643-27846	Gravettian	Villaverde and Román, 2004
45	Cendres	XVIa	Beta-142283	24240	220	28907-27842	Gravettian	Villaverde and Román, 2004
45	Cendres	XVIc	Beta-287537	25600	140	30142-29476	Gravettian	Villaverde and Román, 2013
46	El Palomar	III	Beta-185409	21560	110	26009-25703	Gravettian	De la Peña and Vega, 2012
47	La Boja	SW18E	VERA-5213	20980	110	25647-25059	Lower Solutrean	Lucena et al., 2012
47	La Boja	SW18E	Vera-5366	20980	120	25658-25037	Lower Solutrean	Lucena et al., 2012
77	Ambrosio	IV	GIF 9884	21520	120	26001-25664	Solutrean	Ripoll et al., 2012
49	Vale Boi	Terrace 4	Wk-24762	24769	180	29319-28614	Gravettian	Bicho et al., 2010
49	Vale Boi	Terrace 4	Wk-31090	24549	165	29168-28436	Gravettian	Bicho et al., 2010
49	Vale Boi	Terrace 4	Wk-32144	24381	258	29130-27930	Gravettian	Bicho et al., 2010
49	Vale Boi	Terrace 4	Wk-32144	23613	240	28386-27310	Gravettian	Bicho et al., 2010
49	Vale Boi	Terrace 5	Wk-31089	24183	161	28735-27890	Gravettian	Bicho et al., 2010
49	Vale Boi	Terrace 5	Wk-30677	25196	103	29842-29186	Gravettian	Bicho et al., 2010
49	Vale Boi	Terrace 5	Wk-30677	22235	173	27002-26020	Gravettian	Bicho et al., 2010
49	Vale Boi	Terrace 5	Wk-32145	25181	293	30034-28879	Gravettian	Bicho et al., 2010
49	Vale Boi	Terrace 5	OxA-25710	25050	100	29735-29070	Gravettian	Bicho et al., 2015
49	Vale Boi	Terrace 7	Wk-30678	25579	98	30105-29607	Gravettian	Bicho et al., 2010
49	Vale Boi	Slope 3	Wk-16415	21830	195	26475-25754	Proto-Solutrean	Bicho, 2009
49	Vale Boi	Slope 3	AA-63306	21420	100	25956-25605	Gravettian	Bicho et al., 2015
49	Vale Boi	Slope 3	Wk-13686	22470	235	27277-26271	Gravettian	Bicho, 2009
49	Vale Boi	Slope 3	Wk-16414	23995	230	28691-27756	Gravettian	Bicho, 2009
49	Vale Boi	Slope 3	Wk-12132	24300	205	28977-27901	Gravettian	Bicho, 2009
49	Vale Boi	Terrace 6	Wk-35713	24318	90	28794-28242	Gravettian	Bicho et al., 2015
49	Vale Boi	Slope 3	Wk-17841	24560	570	30015-27745	Gravettian	Bicho, 2009
49	Vale Boi	Shelter D4	Wk-26803	21896	186	26490-25823	Gravettian	Bicho et al., 2010
79	Nerja	NV 9 (VIII)	GifA-102021	21140	190	25861-25089	Solutrean	Jordá-Pardo and Aura, 2008
79	Nerja	NV13 (XII)	Beta-189080	24200	200	28802-27845	Gravettian	Jordá-Pardo and Aura, 2006
79	Nerja	NV 11 (X)	Beta-102023	24730	250	29711-28405	Gravettian	Jordá-Pardo and Aura, 2008
79	Nerja	NV13c	Beta-131576	24480	110	29073-28473	Gravettian	Arribas et al., 2005
79	Nerja	surface	Beta-271211	23800	140	28353-27695	Gravettian	Sanchidrián et al., 2012
79	Nerja	surface	Beta-277744	24130	140	28673-27885	Gravettian	Sanchidrián et al., 2012
79	Nerja	surface	Beta-298419	23880	130	28431-27742	Gravettian	Sanchidrián et al., 2012
80	Higueral de Valleja	V	OxA-12270	20780	80	25275-24792	Gravettian	Jennings et al., 2009
51	Gorham's Cave	7	OxA-6997	25680	280	30452-29219	Early Upper Palaeolithic	Barton et al., 1999

## Sheet: TL-OSL datings
Number	Site	Level	Lab. Code	OSL/TL age	STD	Technocomplex	References
58	Venta de la Perra	Carbonate	MAD-984	25938	2157	-	Ruiz and Apellániz, 1998-99
58	Venta de la Perra	Carbonate	MAD-985	25498	2752	-	Ruiz and Apellániz, 1998-99
30	Mugarduia Sur	1	MAD-4274	28024	3616	Gravettian	Barandiarán et al., 2007
62	Valle de las Orquídeas	Terra Rossa		27507	2295	Upper Palaeolithic	Mosquera et al., 2007
62	Valle de las Orquídeas	Terra Rossa		29955	2319	Upper Palaeolithic	Mosquera et al., 2007
66	Foz do Medal	Structure B	BXS1	25100	+2600//-2300	Gravettian	Gaspar et al., 2016
36	Cardina	GFU-4	Gif-Card-7	30100	1500	Gravettian	Valladas et al., 2001
36	Cardina	GFU-4	Gif-Card-8	23400	1500	Gravettian	Valladas et al., 2001
36	Cardina	GFU-4	Gif-Card-9	27000	1800	Gravettian	Valladas et al., 2001
36	Cardina	GFU-4	Gif-Card-10	26500	1800	Gravettian	Valladas et al., 2001
36	Cardina	GFU-4	Gif-Card-3	27800	1500	Gravettian	Valladas et al., 2001
36	Cardina	GFU-4	Gif-Card-4	28000	2100	Gravettian	Valladas et al., 2001
36	Cardina	GFU-5	172213	28.7	1.6	Gravettian	Aubry et al., 2020
36	Cardina	GFU-5	172213	25.6	1.4	Gravettian	Aubry et al., 2020
36	Cardina	GFU-5	172213	27.5	2.5	Gravettian	Aubry et al., 2020
67	Olga Grande Sul	3	Gif-OG4-1	27200	2300	Gravettian	Valladas et al., 2001
67	Olga Grande Sul	3	Gif-OG4-2	30000	2400	Gravettian	Valladas et al., 2001
67	Olga Grande Sul	3	Gif-OG4-3	28500	2300	Gravettian	Valladas et al., 2001
67	Olga Grande Sul	3	Gif-OG4-4	26800	2300	Gravettian	Valladas et al., 2001
72	Ribeira da Atalaia	Lareira-Hearth	PA-6	24810	2184	Proto-Solutrean	Rosina, 2011
72	Ribeira da Atalaia	Lareira-Hearth	PA-5	24897	2194	Proto-Solutrean	Rosina, 2011
72	Ribeira da Atalaia	Lareira	PA1 (ITN-Lum-35)	24878	2096	Proto-Solutrean	Rosina, 2011
72	Ribeira da Atalaia	Lareira	PA3 (ITN-Lum-35)	25374	1173	Proto-Solutrean	Rosina, 2011
72	Ribeira da Atalaia	Lareira	PA-1	24750	1571	Proto-Solutrean	Bicho et al., 2015
73	Casal do Cepo		TO-1102	25090	220	Gravettian	Zilhão, 1995
78	Lagoa do Bordoal	B	LETP1	24.4	3.2	Gravettian	Forrest et al., 2003
50	Bajondillo	10	Ua-2470	24344	2653	Gravettian	Cortés et al., 2011
50	Bajondillo	11	MAD-2482	26013	2777	Aurignacian	Cortés et al., 2011
50	Bajondillo	11	MAD-2559	28019	2334	Aurignacian	Cortés et al., 2011
42	Vale Comprido-Cruzamento	D11-corte norte		26700	2700	Gravettian	Zilhão, 1997
42	Vale Comprido-Cruzamento	Media		27900	2200	Gravettian	Zilhão, 1997

## Sheet: Coordinates
Site	X	Y
Abauntz	-2.04	43.01
Aitzbitarte III	-1.89	43.27
Alecrim	-8.72	39.76
Altamira	-4.11	43.37
Ambrosio	-2.09	37.83
Lapa do Anecrial	-8.45	39.32
Abrigo del Ángel	-0.34	40.74
Antoliñako koba	-2.66	43.36
Ardales	-4.82	36.87
Arlanpe	-2.76	43.19
Bajondillo	-4.49	36.62
Balma de la Griera	1.58	41.22
La Boja	-1.48	38.08
Buraca Escura	-8.55	39.97
Buraca Grande	-8.55	39.98
Cabeço do Porto Marinho	-8.93	39.36
Caldeirão	-8.41	39.65
Cardina	-7.1	40.97
Casa da Moura	-9.26	39.33
Casal do Cepo	-8.56	39.43
El Castillo	-3.96	43.29
Les Cendres	0.15	38.68
Coímbre Cave	-4.68	43.32
Cueva del Conde	-5.08	43.28
El Cuco	-3.23	43.39
Ekain	-2.27	43.23
Ermittia	-2.36	43.27
Foz do Medal	-6.88	41.25
Fuente del Salín	-4.48	43.36
Fuente del Trucho	0.03	42.19
La Garma	-3.66	43.43
Gorham's Cave	-5.35	36.11
Cova Gran	0.81	41.92
Higueral de Sierra Valleja	-5.81	36.75
Hornos de la Peña	-4.03	43.26
Labeko Koba	-2.50	43.06
Lagar Velho	-8.69	39.74
Lagoa do Bordoal	-8.88	37.13
Mallaetes	-0.29	39.02
Mugarduia Sur	-2.14	42.79
Nerja	-3.84	36.76
Olga Grande Sul	-7.05	40.96
El Palomar	-2.26	38.35
Pego do Diabo	-9.16	38.83
Peña Capón	-3.20	40.95
Lapa do Picareiro	-8.63	39.53
Ribeira da Atalaia	-8.46	39.47
La Riera	-4.85	43.42
Roc de la Melca	2.59	42.09
Abric Romaní	1.68	41.53
Terra do Manuel	-8.99	39.34
Vale Boi	-8.81	37.09
Vale Comprido-Cruzamento	-8.98	39.32
Valle de las Orquídeas	-3.42	42.34
Venta de la Perra	-3.38	43.25
La Viña	-5.82	43.31

## Sheet: References
Aguirre Ruiz de Gopegui, M. (2012): “Ocupaciones gravetienses de Antoliñako koba: aproximación preliminar a su estratigrafía, cronología e industrias”. In: De Las Heras, C., Lasheras, J.A., Arrizabalaga, A., De la Rasilla, M. (coords.), Pensando el Gravetiense: nuevos datos para la Región Cantábrica, en su contexto peninsular y pirenaico, Monografías del Museo y Centro de Investigación de Altamir…
Alcaraz-Castaño, M., García Valero, M. Á., Alcolea González, J., Yravedra Sainz de los Terreros, J., Balbín Behrmann, R. D., Baena, J. (2013): “Los orígenes del Solutrense y la ocupación pleniglaciar del interior de la Península Ibérica: implicaciones del nivel 3 de Peña Capón (valle del Sorbe, Guadalajara)”, Trabajos de Prehistoria, 70 (1), pp. 28-53.
Altuna, K. Marriezkurrena, J. Rios-Garaizar (Eds.) (2011): Ocupaciones Humanas en Aitzbitarte III (País Vasco) 33.600-18.400 BP (Zona de entrada a la cueva), Colección de Patrimonio Cultural Vasco, vol. 5, Servicio Central de Publicaciones del Gobierno Vasco, Vitoria-Gasteiz.
J. Altuna, J.M. Merino (Eds.) (1984): El yacimiento prehistórico de la cueva de Ekain (Deba, Guipúzcoa), Eusko Ikaskuntza, Donostia, 351 pp.
Álvarez-Alonso, D., Yravedra, J., Álvarez-Fernández, E., Calvo, A., Carral, P., Iriarte Chiapusso, M. J., Jordá Pardo, J.F., Sesé, C., Uzquiano, P., Arrizabalaga, A. (2017): “Subsistencia, movilidad y adaptación al medio de los cazadores-recolectores gravetienses en el sector occidental de la región cantábrica: la cueva de Coímbre (Asturias)”, Trabajos de Prehistoria, 74 (1), pp. 47-67.
Álvarez Fernández, E. (2007): “La explotación de los moluscos marinos en la cornisa cantábrica durante el Gravetiense: Primeros datos de los niveles E y F de la Garma A (Omoño, Cantabria)”, Zephyrus, 60, pp. 43-58.
Arias Cabal, P., Ontañón, R., Armendáriz, A., Pereda, E. (2003): “Zona Arqueo­lógica de La Garma (Ribamontán al Monte): La Garma A, cuevas sepulcrales y castro del Alto de la Garma”. En P. Arias, R. Ontañon, C. García-Moncó, L. C. Teira Mayolini (eds.): III Congreso del Neolítico en la Península Ibérica (Santander, 5-8 de octubre de 2003). Libro Guía de la Excursión, Preactas. Servicio de Publica…
Arribas, A.; Aura, J. E.; Carrión, J. S.; Jordá-Pardo, J. F.; Pérez-RIpoll, M. (2005): “Presencia de hiena manchada en los depósitos basales (Pleistoceno superior final) del yacimiento arqueológico de la Cueva de Nerja (Málaga, España)”. II Congreso Ibérico de Paleontología / XVIII Jornadas de la Sociedad Española de Paleontología, pp. 109-121.
Arrizabalaga, A. (2000): “El yacimiento arqueológico de Labeko Koba (Arrasate, País Vasco). Entorno. Crónica de las investigaciones. Estratigrafía y estructuras. Cronología absoluta”. In A. Arrizabalaga, J. Altuna (eds.), Labeko Koba (País Vasco). Hienas y humanos en los albores del Paleolítico Superior, Munibe, 52, pp. 15-72.
Aubry, T., Dimuccio, L. A., Almeida, M., Neves, M. J., Angelucci, D. E., Cunha, L. (2011): “Palaeoenvironmental forcing during the Middle–Upper Palaeolithic transition in central-western Portugal”, Quaternary research, 75(1), pp. 66-79. https://doi.org/10.1016/j.yqres.2010.11.002
Barandiarán, I., Benéitez, P., Cava, A., Millán Chagoyen, M. A. (2007): “El taller gravetiense de Mugarduia sur (Navarra): identificación y cronología”, Zephyrus, 60, pp. 15-26.
Barton, R. N. E., Currant, A. P., Fernandez-Jalvo, Y., Finlayson, J. C., Goldberg, P., Macphail, R., Pettitt, P.B., Stringer, C. B. (1999): “Gibraltar Neanderthals and results of recent excavations in Gorham's, Vanguard and Ibex Caves”, Antiquity, 73, pp. 13-23. doi:10.1017/S0003598X00087809
Bernaldo de Quirós Guidotti, F., Castaños Ugarte, P. M., Maíllo Fernández, J. M., Neira Campos, A. (2012): “El Gravetiense de la cueva de El Castillo: nuevos datos”. In De Las Heras, C., Lasheras, J.A., Arrizabalaga, A., De la Rasilla, M. (coords.), Pensando el Gravetiense: nuevos datos para la región cantábrica en su contexto peninsular y pirenaico, Monografías del Museo y Centro de Investigació…
Bicho, N. (2009): “Fashion and glamour: weaponry and beads as territorial markers in Southern Iberia”. In: Le concept de territoires dans le Paléolithique supérieur européen. British Archaeological Reports Ltd, pp. 243-251.
Bicho, N. F.; Gibaja, J. F.; Stiner, M., y Manne, T. (2010): “Le paléolithique supérieur au sud du Portugal: le site de Vale Boi”, L’Anthropologie, 114, pp. 48-67. https://doi.org/10.1016/j.anthro.2010.01.002
Bicho, N., Haws, J., Hockett, B. (2006): “Two sides of the same coin—rocks, bones and site function of Picareiro Cave, central Portugal”, Journal of Anthropological Archaeology, 25(4), pp. 485-499. https://doi.org/10.1016/j.jaa.2006.03.009
Bicho, N., Haws, J. A., Marreiros, J. M. (2012): “Desde el Mondego al Guadiana: la ocupación Gravetiense de la fachada atlántica portuguesa”. In De Las Heras, C., Lasheras, J.A., Arrizabalaga, A., De la Rasilla, M. (coords.), Pensando el Gravetiense: nuevos datos para la región cantábrica en su contexto peninsular y pirenaico, Monografías del Museo y Centro de Investigación de Altamira, 23, Madri…
Bicho, N., Marreiros, J., Cascalheira, J., Pereira, T., Haws, J. (2015): “Bayesian modeling and the chronology of the Portuguese Gravettian”, Quaternary International, 359, pp. 499-509. https://doi.org/10.1016/j.quaint.2014.04.040
Bischoff, J.L., Ludwig, K., García, J.F., Carbonell, E., Vaquero, M., Stafford, T.W., Jull, A.J.T. (1994): “Dating of the basal Aurignacian sandwich at Abric Romaní (Catalunya, Spain) by radiocarbon and uranium-series”, Journal of Archaeological Science, pp. 541-551. https://doi.org/10.1006/jasc.1994.1053
Cortés Sánchez, M.., Gibaja Bao, J. F., Simón Vallejo, M. D. (2011): “Level 14 of Bajondillo Cave and the End of the Middle Paleolithic in the South of the Iberian Peninsula”. In Neanderthal Lifeways, Subsistence and Technology, Springer, Dordrecht, pp. 241-247.
Esparza, X., Mujika, J.A. (1999): “Reflexiones en torno a la estratigrafía de Ermittia (Deva, Guipúzcoa)”, XXIV Congreso Nacional de Arqueología, vol. 1, pp. 61-69.
Foucher, P., San Juan-Foucher, C., Valladas, H., Clottes, J. Begoen, R., Giraud, J.-P. (2001): “Denouvelles dates 14C pour le Gravettien des Pyrénées centrales”, Bulletin de la Société préhistoriquen Ariège-Pyrénées, LVI, pp. 35-44.
Foucher, P., San Juan-Foucher, C. (2001): “Le niveau D solutréen de l’abri des Harpons (Lespugue, Haute-Garonne)”, Antiquités nationales, 32, pp. 17-55.
Forrest, B., Rink, W. J., Bicho, N., Ferring, C. R. (2003): “OSL ages and possible bioturbation signals at the Upper Paleolithic site of Lagoa do Bordoal, Algarve, Portugal”, Quaternary Science Reviews, 22(10-13), pp. 1279-1285. https://doi.org/10.1016/S0277-3791(03)00028-3
Fortea Pérez, F. J., de la Rasilla Vives, M. (2000): “L'Art Rupestre paleolític cantàbric: investigació i conservació”, Cota zero: revista d'arqueologia i ciència, pp. 9-23.
Fullola, J. M.; Bartrolí, R.; Cebrià, A.; Bergadà, M.; Farell, D., Nadal, J. (1994): “El Paleolítico superior de Catalunya: El Gravetiense de la Balma de la Griera (Calafell. Baix Penedès, Tarragona)”, Actas del 1er Congreso de Arqueología Peninsular. Vol. III. Trabalhos de Antropologia e Etnologia, 34 (1-2), pp. 35-51.
Gutiérrez-Zugasti, F. I., Cuenca-Solana, D., González-Morales, M. R., García-Moreno, A. (2012): “El aprovechamiento de moluscos y otros recursos litorales durante el Gravetiense en la región cantábrica: análisis arqueomalacológico de la cueva de la Fuente del Salín (Muñorrodero, Cantabria)”. In De Las Heras, C., Lasheras, J.A., Arrizabalaga, A., De la Rasilla, M. (coords.), Pensando el Gravetiens…
Jennings, R., Giles Pacheco, F., Barton, R.N.E., Collcutt, S.N., Gale, R., Gleed-Owen, C.P. (2009): “New dates and palaeoenvironmental evidence for the Middle to Upper Palaeolithic occupation of Higueral de Valleja Cave, southern Spain”, Quaternary Science Reviews, 28, pp. 830-839. https://doi.org/10.1016/j.quascirev.2008.11.014
Jordá-Pardo, J.F., Aura, J. E. (2006): “Radiocarbono, cronoestratigrafia y episodios ocupacionales en el Pleistoceno superior y Holoceno de la Cueva de Nerja (Málaga, Andalucía, España)”. In J. M. Maíllo-Fernández, E. Baquedano (eds.), Miscelánea en homenaje a Victoria Cabrera. Zona Arqueológica, 7. Vol I, pp. 578-597.
Jordá-Pardo, J. F.; Aura, E. (2008): “70 fechas para una cueva. Revisión crítica de 70 dataciones c14 del Pleistoceno superior y Holoceno de la cueva de Nerja (Málaga, Andalucía, España)”, Espacio, Tiempo y Forma. Serie I, pp. 239-256.
Lucena, A., Martínez, S., Angelucci, D. E., Badal, E., Villaverde, V., Zapata, J., Zilhão, J. (2012): “La ocupación solutrense del abrigo de La Boja (Mula, Murcia, España)”, Espacio Tiempo y Forma. Serie I, Prehistoria y Arqueología, 1(5), pp. 447-454.
Mazo, C., Utrilla, P. (1995): “Excavaciones en la cueva de Abauntz (Arraiz): Campañas de 1994 y 1995”, Trabajos de Arqueologia Navarra, (12), 270-279.
Montes, L, Utrilla, P., Martínez-Bea, M. (2006): “Trabajos recientes en yacimientos musterienses de Aragón. Una revisión de la Transición Paleolítico Medio/Superior en el Valle del Ebro”, In J. M. Maíllo-Fernández, E. Baquedano (eds.), Miscelánea en homenaje a Victoria Cabrera. Zona Arqueológica, 7, pp. 215-232.
Mora Torcal, R., Martínez-Moreno, J., Benito-Calvo, A., González Marcen, P., Vega Bolivar, S., Roy Sunyer, M., Roda Gilabert, X., Samper Carro, S. (2015): “Cova Gran de Santa Linya. La Història dels últims 50.000 anys al vessant sud dels Pirineus”, Primeres Jornades d’Arqueología i Paleontología de Ponent, pp. 50-59
Mosquera, M., Ollé, A., Pérez-González, A., Rodríguez, X. P., Vaquero, M., Vergès, J. M., Carbonell, E. (2007): “Valle de las Orquídeas: un yacimiento al aire libre del Pleistoceno Superior en la Sierra de Atapuerca (Burgos)”, Trabajos de Prehistoria, 64(2), 143-155.
De la Peña, P., Vega, G. (2012): “Flaking technology strategies in Early Upper Paleolithic levels from the southeastern Iberian Peninsula”. In A. Pastoors, M. Peresani (ed.), Flakes not Blades: The role of flake production at the onset of the Upper Paleolithic in Europe. Wissenschaftliche Schriften des Neanderthal Museums, 5, pp. 51-68.
Pereira, T., Cascalheira, J., Marreiros, J., Almeida, F., Bicho, N. (2012): “Variación en la explotación de la cuarcita durante el Paleolítico superior en el Suroeste de la Península Ibérica”, Trabajos de Prehistoria, 69 (2), pp. 232-256.
Pettitt, P., van der Plicht, H., Bronk Ramsey, C., Monge Soares, A.M., Zilhão, J. (2002): “The radiocarbon chronology”. In: Zilhão, J., Trinkaus, E. (Eds.), Portrait of the Artist as a Child, Trabalhos de Arqueologia, 22. Instituto Português de Arqueologia, Lisboa, pp. 132-138.
De la Rasilla, M.; Straus, L. (2004): “El poblamiento en la región cantábrica en torno al último máximo glacial: Gravetiense y Solutrense”, Kobie (Serie de Anejos), pp. 209-242.
Rasines del Río, P. Muñoz Fernández, E. M. (2012): “Los niveles gravetienses del abrigo de El Cuco (Castro Urdiales, Cantabria)”. In De Las Heras, C., Lasheras, J.A., Arrizabalaga, A., De la Rasilla, M. (coords.), Pensando el Gravetiense: nuevos datos para la región cantábrica en su contexto peninsular y pirenaico, Monografías del Museo y Centro de Investigación de Altamira, 23, Madrid, pp. 241-2…
Rasines del Río, P., Montes Barquín, R., Lasheras Corruchaga, J. A., Muñoz Fernández, E., de las Heras Martín, C., Fatás Monforte, P. (2009): “Los tiempos de Altamira”: un proyecto de investigación de la cueva de Altamira y su entorno paleolítico. In Medio siglo de arqueología en el Cantábrico Oriental y su Entorno: actas del Congreso Internacional, Instituto Alavés de Arqueología, pp. 709-728.
Ripoll, S., Muñoz, F. J., Latova, J. (2006): “Nuevos datos para el arte rupestre paleolítico de la cueva de Ambrosio (Vélez Blanco, Almería)”. In Congreso de arte esquemático en la Península ibérica, Grupo de Desarrollo Rural "Los Vélez," pp. 547-562.
Rosina, P. (2011): “Deposits and prehistoric occupation of Ribeira Ponte da Pedra (Central Portugal)”. In Cavulli, F., Hidden landscapes of Mediterranean Europe. Cultural and methodological biases in pre-and protohistoric landscape studies, Proc. Int. Meeting; Siena, Italy; 25-27 May 2007, British Archaeological Reports. Archeopress, pp. 221-227.
Ruiz Idarraga, R. y Apellániz, J.M.(1998-1999): “Análisis de la forma y de la ejecución de las figuras grabadas de la cueva de Venta Laperra (Carranza, Bizkaia)”, Kobie XXV, pp. 93-140.
Sanchidrián, J. L., Medina, M. Á., Romero, A. (2012): “El «Gravetiense profundo» de la cueva de Nerja (Málaga, Andalucía, España)”. In De Las Heras, C., Lasheras, J.A., Arrizabalaga, A., De la Rasilla, M. (coords.), Pensando el Gravetiense: nuevos datos para la región cantábrica en su contexto peninsular y pirenaico, Monografías del Museo y Centro de Investigación de Altamira, 23, Madrid, pp. 501…
Soler i Masferrer, N. (1979): “Jaciment prehistòric del “Roc de la Melca” i la seva cronologia”, Annals de l'Institut d'Estudis Gironins, 25 (1), pp. 43-58.
Soler, N (1986): Les indústries del Paleolític superior en el nord de Catalunya. Tesis Doctoral. Universitat de Barcelona.
Straus, L. G., Bernaldo de Quirós, F., Cabrera Valdés, V., Clark, G. A. (1978): “Solutrean chronology and lithic variability in Vasco-Cantabrian Spain”, Zephyrus, 28-29, pp-109-112.
Straus, L. G., Clark, G. A. (1986): La Riera Cave, Anthropological Research Papers, 36, Arizona State University, Tempe.
Straus, L. G., Clark, G. A., Altunaa, J., González Morales, M., Laville, H., Leroi-Gourhan, A., Menéndez de la Hoz, M.; Ortea, J. (1983): “Excavaciones en la Cueva de la Riera (1976-1979): Un estudio inicial”, Trabajos de prehistoria, 40, pp. 9-50.
Straus, L., Altuna, L., Jackes, M., Kunst, M. (1988): “New excavations in Casa da Moura (Serra de’El Rei, Peniche) and at Bocas (Rio Maior), Portugal“, Arqueologia 18, pp. 65-95.
Utrilla, P.; Domingo, R. (2001/02): “Excavaciones en el Arenal de Fonseca (Landruñán, Teruel)”, Salduie, 2, pp. 337-354.
Utrilla, P., Montes, L., Mazo, C., Alday, A., Rodanés, J. M., Blasco, M. F., Domingo, R., Bea, M. (2010): “El Paleolítico superior en la cuenca del Ebro a principios del siglo XXI. Revisión y novedades”, Homenaje al profesor Javier Fortea. Monografies Seminari d’Estudis i Recerques Prehistòriques, 8, pp. 23-62.
Valladas, H., Mercier, N., Froget, L., Jorons, J.L., Reyss, J.L., Aubry, T. (2001): “TL Dating of Upper Paleolithic Sites in the Côa Valley (Portugal)”, Quaternary Science Reviews, 20, pp. 939–943. https://doi.org/10.1016/S0277-3791(00)00026-3
Villaverde, V., Román, D. (2004): “Avance al estudio de los niveles gravetienses de la Cova de les Cendres. Resultados de la excavación del sondeo (cuadros A/B/C-17) y su valoración en el contexto del Gravetiense mediterráneo ibérico”. Archivo de Prehistoria Levantina XXV, pp. 19-59.
Villaverde, V., Román, D. (2013): “El Gravetiense de la vertiente mediterránea ibérica: estado de la cuestión y perspectivas”. In De Las Heras, C., Lasheras, J.A., Arrizabalaga, A., De la Rasilla, M. (coords.), Pensando el Gravetiense: nuevos datos para la Región Cantábrica, en su contexto peninsular y pirenaico, Monografías del Museo y Centro de Investigación de Altamira, 23, Madrid, pp. 34-54.
Villaverde, V., Sanchís, A., Badal, E., Bel, M.A., Bergadà, M.M., Eixea, A., Guillem, P.M., Martínez-Alfaro, A., Martínez-Valle, R., Martínez-Varea, C.M., Real, C., Steier, P., Wild, E.M. (2021): "Cova de les Malladetes (Valencia, Spain): New insights about the Early Upper Palaeolithic in The Mediterranean basin of the Iberian Peninsula", Journal of Palaeolithic Archaeology, 4, https://doi.org/10…
Wood, R. E., Arrizabalaga, A., Camps, M., Fallon, S., Iriarte-Chiapusso, M. J., Jones, R., Maroto, J., de la Rasilla, M., Santamaría, D., Soler, J., Soler, N. Villaluega, A., Higham, T.F.G. (2014): “The chronology of the earliest Upper Palaeolithic in northern Iberia: new insights from L'Arbreda, Labeko Koba and La Viña”, Journal of Human Evolution, 69, pp. 91-109. https://doi.org/10.1016/j.jhevo…
Zilhão, J. (1997): O Paleolítico Superior da Estremadura portuguesa, 2 vols. Colibri, Lisboa.
Zilhão, J. (2000): “Nature and culture in Portugal from 30,000 to 20,000 BP”. Hunters of the Golden Age: The Mid-Upper Paleolithic of Eurasia, 30, pp. 337-354.
Zilhão, J., Davis, S., Duarte, C., Soares, A., Steier, P., Wild, E. (2010): “Pego do Diabo (Loures, Portugal): dating the emergence of anatomical modernity in western most Eurasia” PLoS One 5 (1), https://doi.org/10.1371/journal.pone.0008880
